# Supplementary material for: Synergistic bacterial‒fungal interactions modulate the fermentation quality and in vitro degradation rate of triticale silage
Source: J Anim Sci Biotechnol. 2026 Aug 3;17:152. doi: 10.1186/s40104-026-01478-9 (PMC13430836; doi:10.1186/s40104-026-01478-9)
Supplement: Supplementary file 1 — Additional file 1: Table. S1 The differentially abundant metabolites between the LP and ANLP treatment groups. [file 40104_2026_1478_MOESM1_ESM.xlsx]

## Sheet: Sheet1
Compound_ID	Name	Formula	Molecular Weight	RT [min]	m/z	Class_I	Class_II	Class_III	Class_IV	FC	log2FC	Pvalue	ROC	VIP	Up.Down	all_LP1	all_LP2	all_LP3	all_LP4	all_LP5	all_LP6	all_AN_LP1	all_AN_LP2	all_AN_LP3	all_AN_LP4	all_AN_LP5	all_AN_LP6
Com_346_pos	DL-2-(acetylamino)-3-phenylpropanoic acid	C11 H13 N O3	207.09	2.621	208.098					0.0768095	-3.70257	7.69438e-08	1	4.29536	down	5.29293e+07	3.55255e+07	5.40545e+07	7.98178e+07	4.38534e+07	6.3111e+07	7.05448e+08	9.28022e+08	6.77562e+08	7.33488e+08	6.21374e+08	6.21224e+08
Com_347_pos	4-morpholinobenzoic acid	C11 H13 N O3	224.117	2.624	208.098					0.0768095	-3.70257	7.69438e-08	1	4.29536	down	5.29293e+07	3.55255e+07	5.40545e+07	7.98178e+07	4.38534e+07	6.3111e+07	7.05448e+08	9.28022e+08	6.77562e+08	7.33488e+08	6.21374e+08	6.21224e+08
Com_9391_pos	trans-Zeatin-riboside	C15 H21 N5 O5	351.155	4.809	352.163	Nucleosides, nucleotides, and analogues	Purine nucleosides	Not available	Purine nucleosides	0.0874046	-3.51615	1.87282e-06	1	3.25934	down	725530	847909	764914	763719	861350	880104	8.52668e+06	1.57491e+07	8.59429e+06	8.0452e+06	7.01196e+06	7.48779e+06
Com_688_pos	trans-Zeatin	C10 H13 N5 O	219.113	3.202	220.12	Organoheterocyclic compounds	Imidazopyrimidines	Purines and purine derivatives	6-alkylaminopurines	0.0808428	-3.62874	1.20398e-06	1	3.23291	down	3.21647e+07	2.25627e+07	3.03252e+07	5.23214e+07	2.2489e+07	1.91905e+07	3.69701e+08	4.25992e+08	4.06057e+08	3.65918e+08	2.71954e+08	3.75212e+08
Com_666_pos	Palmitic Acid	C16 H32 O2	273.267	6.637	274.275	Lipids and lipid-like molecules	Fatty Acyls	Fatty acids and conjugates	Long-chain fatty acids	2.50144	1.32276	2.60123e-05	1	3.05002	up	6.28755e+08	6.01366e+08	5.18596e+08	4.2364e+08	6.02373e+08	6.20338e+08	1.94436e+08	1.82933e+08	2.10755e+08	3.51973e+08	2.13423e+08	2.03725e+08
Com_2589_pos	Piperine	C17 H19 N O3	285.137	5.472	286.145	Alkaloids and derivatives	Not available	Not available	Alkaloids and derivatives	0.100895	-3.30907	3.32505e-05	1	2.99256	down	7.25087e+06	4.97425e+06	8.06022e+06	1.70739e+07	2.88251e+06	5.16006e+06	7.31382e+07	9.92771e+07	6.85652e+07	9.62537e+07	4.26462e+07	7.011e+07
Com_13019_pos	Kanosamine	C6 H13 N O5	179.081	2.873	180.089	Organic oxygen compounds	Organooxygen compounds	Carbohydrates and carbohydrate conjugates	Hexoses	0.136048	-2.87781	5.73992e-07	1	2.93349	down	679574	406337	761662	829980	753358	1.09671e+06	5.65577e+06	3.93658e+06	5.19216e+06	8.68764e+06	4.26517e+06	5.54218e+06
Com_23212_pos	N-Sinapoylagmatine	C16 H24 N4 O4	336.18	2.958	337.187					0.462593	-1.11218	0.0300543	0.916667	2.88898	down	434822	467485	394543	404506	489873	488518	1.86055e+06	1.24912e+06	458920	901248	493038	830001
Com_16925_pos	2-Amino-1,3,4-tetradecanetriol	C14 H31 N O3	261.231	5.765	262.238	Organic nitrogen compounds	Organonitrogen compounds	Amines	1,3-aminoalcohols	4.37034	2.12774	0.000191299	1	2.88717	up	7.00124e+06	3.42033e+06	2.71621e+06	2.91319e+06	7.83004e+06	6.18477e+06	858288	803077	818563	2.21689e+06	1.09439e+06	1.0883e+06
Com_10161_pos	(-)-Caryophyllene oxide	C15 H24 O	220.183	6.445	221.191	Lipids and lipid-like molecules	Prenol lipids	Sesquiterpenoids	Sesquiterpenoids	2.03704	1.02647	0.00867459	1	2.8823	up	8.61682e+06	9.24455e+06	7.22293e+06	1.04572e+07	6.97315e+06	2.09378e+07	5.29409e+06	4.65206e+06	6.3115e+06	6.18813e+06	3.55002e+06	5.15359e+06
Com_3663_pos	Dihydrozeatin	C10 H15 N5 O	221.129	5.109	222.136	Organoheterocyclic compounds	Imidazopyrimidines	Purines and purine derivatives	6-alkylaminopurines	0.0910139	-3.45777	2.00367e-05	1	2.83051	down	2.47193e+06	1.85596e+06	1.04952e+06	6.17164e+06	1.86614e+06	1.85147e+06	2.20315e+07	6.37874e+07	1.99708e+07	2.46975e+07	1.30613e+07	2.41916e+07
Com_869_neg	Pentadecanoic Acid	C15 H30 O2	288.23	6.429	287.222	Lipids and lipid-like molecules	Fatty Acyls	Fatty acids and conjugates	Long-chain fatty acids	6.22787	2.63874	0.00746385	1	2.8297	up	7.94177e+07	4.73647e+08	6.01376e+07	9.38243e+07	9.3411e+07	3.62499e+08	3.45133e+07	2.85251e+07	2.66918e+07	3.15286e+07	3.90433e+07	2.6429e+07
Com_17766_pos	Lathyrol	C20 H30 O4	334.214	5.696	335.221	Lipids and lipid-like molecules	Prenol lipids	Diterpenoids	Diterpenoids	0.218403	-2.19494	0.00223318	1	2.82351	down	497042	525791	473001	501154	587544	551582	2.53641e+06	1.47945e+06	2.07826e+06	4.25204e+06	784705	3.22845e+06
Com_5252_neg	Kynurenic acid	C10 H7 N O3	189.042	5.305	188.034	Organoheterocyclic compounds	Quinolines and derivatives	Quinoline carboxylic acids	Quinoline carboxylic acids	2.55894	1.35554	2.20571e-06	1	2.81098	up	2.50573e+07	3.51007e+07	2.59543e+07	2.993e+07	3.09618e+07	2.88807e+07	1.18932e+07	1.31871e+07	1.10392e+07	9.76512e+06	1.40464e+07	8.80248e+06
Com_8894_pos	8-Hydroxymirtazapine	C17 H19 N3 O	281.15	5.375	282.157	Organoheterocyclic compounds	Piperazinoazepines	Not available	Piperazinoazepines	0.305368	-1.71138	0.00119589	1	2.76066	down	5.21422e+06	2.25679e+06	7.93426e+06	5.75378e+06	2.5344e+06	2.43887e+06	1.22637e+07	1.17543e+07	1.54152e+07	1.71789e+07	1.08837e+07	1.80805e+07
Com_219_pos	Coixol	C8 H7 N O3	165.043	5.72	166.051	Organoheterocyclic compounds	Benzoxazoles	Benzoxazolones	Benzoxazolones	0.276161	-1.85642	3.39664e-05	1	2.69903	down	3.37319e+08	5.6811e+08	3.18222e+08	2.28163e+08	4.85947e+08	3.13037e+08	1.50897e+09	1.17713e+09	1.22198e+09	1.17747e+09	1.81354e+09	1.2512e+09
Com_11079_pos	Isoeugenyl acetate	C12 H14 O3	206.094	6.343	207.102					0.0827826	-3.59453	2.64732e-05	1	2.69019	down	546929	652253	2.05473e+06	1.11849e+06	733056	631586	1.2018e+07	1.16609e+07	1.11587e+07	9.52828e+06	1.38725e+07	1.10643e+07
Com_972_neg	L-(+)-Tartaric acid	C4 H6 O6	150.018	5.734	149.011	Organic oxygen compounds	Organooxygen compounds	Carbohydrates and carbohydrate conjugates	Sugar acids and derivatives	0.279906	-1.83698	6.93128e-06	1	2.67332	down	5.37864e+07	7.77413e+07	4.9833e+07	4.07963e+07	7.79243e+07	4.49796e+07	2.25678e+08	1.89803e+08	1.7592e+08	1.72262e+08	2.76072e+08	1.93037e+08
Com_13235_neg	Coptisine	C19 H14 N O4	320.092	5.052	319.085	Alkaloids and derivatives	Protoberberine alkaloids and derivatives	Not available	Protoberberine alkaloids and derivatives	0.338875	-1.56117	3.06529e-07	1	2.65065	down	1.6986e+06	2.43703e+06	1.86242e+06	2.358e+06	2.36128e+06	2.52151e+06	6.91096e+06	7.23358e+06	6.43143e+06	6.96812e+06	4.8243e+06	6.69859e+06
Com_5057_pos	8-Chlro-1-tetrahydronorharmanone	C11 H9 Cl N2 O	220.04	1.13	221.048	Organoheterocyclic compounds	Indoles and derivatives	Pyridoindoles	Beta carbolines	9.34204	3.22374	0.000810462	1	2.64564	up	2.38534e+07	2.1012e+07	6.44278e+06	1.23951e+07	6.78119e+07	2.27048e+07	2.25642e+06	2.08434e+06	3.65142e+06	2.04274e+06	4.08439e+06	2.38887e+06
Com_252_neg	β-D-Glucopyranuronic acid	C6 H10 O7	194.042	1.311	193.034	Organic oxygen compounds	Organooxygen compounds	Carbohydrates and carbohydrate conjugates	Glucuronic acid derivatives	1.56605	0.647128	0.00368434	0.972222	2.5576	up	1.06108e+09	1.26332e+09	9.05353e+08	7.68711e+08	1.4475e+09	1.04582e+09	6.53172e+08	6.12827e+08	8.11783e+08	6.55509e+08	7.6818e+08	6.4386e+08
Com_26524_pos	6-(Dimethylamino)purine	C7 H9 N5	163.086	3.992	164.094	Organoheterocyclic compounds	Imidazopyrimidines	Purines and purine derivatives	Xanthines	0.315263	-1.66537	0.00211361	1	2.54562	down	181852	218903	167397	162242	201168	191582	703526	240838	749819	829675	399487	639210
Com_21736_neg	Hastatoside	C17 H24 O11	404.131	5.047	403.124	Lipids and lipid-like molecules	Prenol lipids	Terpene glycosides	Iridoid O-glycosides	5.1018	2.35101	0.000499761	1	2.53072	up	3.2058e+06	3.50637e+06	1.42568e+06	859094	3.74663e+06	1.72957e+06	310176	314464	717997	438330	723421	332481
Com_7340_neg	PB-22 N-pentanoic acid-3-carboxyindole metabolite	C14 H15 N O4	261.1	5.535	260.092	Organoheterocyclic compounds	Indoles and derivatives	Indolecarboxylic acids and derivatives	Indolecarboxylic acids and derivatives	0.497954	-1.00592	0.000131876	1	2.5263	down	6.38755e+06	7.65654e+06	6.79414e+06	9.71617e+06	7.35033e+06	8.90757e+06	1.97471e+07	1.78869e+07	1.23897e+07	1.72372e+07	1.14128e+07	1.53358e+07
Com_8256_pos	Ketoisophorone	C9 H12 O2	152.084	5.074	322.203	Organic oxygen compounds	Organooxygen compounds	Carbonyl compounds	Cyclohexenones	0.47883	-1.06241	0.00370193	0.972222	2.50492	down	7.28593e+06	5.76593e+06	7.37729e+06	1.05941e+07	3.14214e+06	7.56839e+06	1.6104e+07	1.96225e+07	1.40463e+07	1.40048e+07	1.00248e+07	1.33553e+07
Com_8882_neg	5-O-Methylvisammioside	C22 H28 O10	452.168	5.569	433.15	Organoheterocyclic compounds	Benzopyrans	1-benzopyrans	Furanochromones	6.59929	2.72231	6.90933e-05	1	2.4966	up	4.12737e+06	8.55138e+06	5.04525e+06	4.19906e+06	1.23206e+07	3.06844e+06	844934	434519	1.50533e+06	1.1385e+06	622366	1.10829e+06
Com_563_pos	2'-Deoxyinosine	C10 H12 N4 O4	252.086	2.479	253.094	Nucleosides, nucleotides, and analogues	Purine nucleosides	Purine 2'-deoxyribonucleosides	Purine 2'-deoxyribonucleosides	0.409994	-1.28632	9.9057e-05	1	2.48095	down	1.11062e+08	9.75482e+07	1.00579e+08	1.86491e+08	1.00312e+08	1.4548e+08	3.51417e+08	2.45477e+08	2.99906e+08	3.24085e+08	2.75052e+08	3.12557e+08
Com_6579_neg	Myricetin	C15 H10 O8	318.041	5.201	317.033	Phenylpropanoids and polyketides	Flavonoids	Flavones	Flavonols	2.37161	1.24587	0.000124993	1	2.47702	up	1.30318e+07	1.49394e+07	1.1775e+07	1.26673e+07	1.82921e+07	1.16033e+07	7.22086e+06	5.70897e+06	5.44966e+06	5.49807e+06	7.37178e+06	3.45662e+06
Com_1963_neg	Indole-3-carboxylic acid	C9 H7 N O2	161.047	5.082	206.045	Organoheterocyclic compounds	Indoles and derivatives	Indolecarboxylic acids and derivatives	Indolecarboxylic acids and derivatives	5.30984	2.40867	8.37787e-06	1	2.42451	up	2.20376e+07	3.00486e+07	1.86855e+07	3.65551e+07	1.98608e+07	2.99423e+07	4.40102e+06	3.02216e+06	4.64191e+06	4.15806e+06	9.38046e+06	3.98863e+06
Com_21683_neg	Kuwanon A	C25 H24 O6	420.156	5.579	419.149	Phenylpropanoids and polyketides	Flavonoids	Flavones	8-prenylated flavones	0.487218	-1.03736	0.000364654	1	2.42447	down	771896	627713	475923	991138	648485	717475	1.3646e+06	1.4404e+06	1.26102e+06	1.12499e+06	1.31013e+06	2.18621e+06
Com_11064_pos	3-(dimethylamino)-1-[4-(phenylsulfonyl)phenyl]prop-2-en-1-one	C17 H17 N O3 S	315.094	3.198	316.101					0.395791	-1.33719	0.000827607	1	2.40643	down	1.206e+06	2.14546e+06	1.83945e+06	1.95175e+06	2.22253e+06	2.257e+06	4.82974e+06	2.54638e+06	6.67711e+06	4.62124e+06	6.79803e+06	3.892e+06
Com_10879_pos	O-7460	C25 H48 F O5 P	500.298	6.075	501.305	Lipids and lipid-like molecules	Fatty Acyls	Fatty acid esters	Fatty acid esters	5.06214	2.33975	1.22922e-05	1	2.40037	up	2.70021e+06	4.52602e+06	3.15779e+06	7.12078e+06	4.66046e+06	3.37831e+06	1.57112e+06	564194	828678	740785	659481	681738
Com_11922_pos	Epinastine	C16 H15 N3	249.123	5.42	250.13					0.284558	-1.8132	0.00023531	1	2.35528	down	1.71203e+06	1.95615e+06	1.55072e+06	1.5783e+06	2.06869e+06	1.8255e+06	5.71718e+06	5.80742e+06	5.46964e+06	6.55814e+06	3.4279e+06	1.05917e+07
Com_288_pos	L-Aspartic acid	C4 H7 N O4	133.038	1.266	134.045	Organic acids and derivatives	Carboxylic acids and derivatives	Amino acids, peptides, and analogues	Aspartic acid and derivatives	1.7734	0.826522	0.00647276	0.944444	2.3471	up	1.75268e+09	1.22598e+09	1.04164e+09	6.86206e+08	1.15793e+09	1.18778e+09	6.08252e+08	4.57295e+08	9.56396e+08	5.19563e+08	7.61048e+08	6.74096e+08
Com_18431_pos	Isocorynoxeine	C22 H26 N2 O4	382.191	2.634	192.103	Organoheterocyclic compounds	Indolizidines	Not available	Indolizidines	0.614856	-0.701679	0.00052307	1	2.3466	down	1.64565e+06	1.81745e+06	1.4617e+06	1.53837e+06	2.34027e+06	1.91287e+06	2.7135e+06	3.09262e+06	2.42969e+06	3.82537e+06	2.84879e+06	2.51897e+06
Com_28047_pos	4-hydroxy-3-(3-methylbut-2-en-1-yl)benzoic acid	C12 H14 O3	206.093	8.309	207.1					1.70194	0.76718	0.0112919	0.916667	2.34197	up	295982	347399	233850	229213	473777	440956	202729	127974	149263	247749	228994	230864
Com_5559_neg	Rhapontigenin	C15 H14 O4	258.089	5.32	257.081	Phenylpropanoids and polyketides	Stilbenes	Not available	Stilbenes	0.339743	-1.55748	0.000209443	1	2.33133	down	7.58647e+06	1.05091e+07	7.6379e+06	4.53743e+06	7.98103e+06	4.27521e+06	1.61733e+07	2.61171e+07	2.24798e+07	1.48959e+07	3.04225e+07	1.50858e+07
Com_22132_pos	Salvianolic acid F	C17 H14 O6	314.08	5.697	315.087	Phenylpropanoids and polyketides	Stilbenes	Not available	Stilbenes	2.09552	1.06731	0.00134769	1	2.33064	up	2.31417e+06	1.65855e+06	1.96056e+06	1.37704e+06	3.08752e+06	1.4969e+06	1.09592e+06	766709	910889	921456	979766	1.00152e+06
Com_1035_pos	p-Aminocinnamic acid	C9 H9 N O2	163.064	5.579	146.061	Benzenoids	Phenol esters	Not available	Phenol esters	3.92836	1.97393	0.00449166	1	2.31082	up	3.4315e+07	1.42364e+08	3.74045e+07	4.36486e+07	9.70013e+07	1.08877e+08	1.90471e+07	2.04261e+07	1.93976e+07	1.91922e+07	2.2678e+07	1.72753e+07
Com_7299_pos	Bergapten	C12 H8 O4	216.043	1.178	217.05	Phenylpropanoids and polyketides	Coumarins and derivatives	Furanocoumarins	5-methoxypsoralens	0.214845	-2.21863	8.2773e-07	1	2.28845	down	1.50702e+06	1.3623e+06	1.20322e+06	2.20846e+06	1.42372e+06	1.51633e+06	9.25155e+06	4.64152e+06	7.67497e+06	8.3367e+06	5.58657e+06	7.42823e+06
Com_7188_neg	N-(Phenylacetyl)-L-phenylalanine	C17 H17 N O3	283.121	6.146	282.113					8.32478	3.05741	0.00745496	1	2.27387	up	2.40796e+06	1.74109e+07	1.71473e+06	6.34565e+06	1.11223e+06	5.04637e+06	662984	542557	762683	839009	447621	833876
Com_8653_pos	L-Saccharopine	C11 H20 N2 O6	276.132	1.28	277.14	Organic acids and derivatives	Carboxylic acids and derivatives	Amino acids, peptides, and analogues	Glutamic acid and derivatives	2.08289	1.05859	0.00361324	0.944444	2.26816	up	1.94052e+07	2.05435e+07	1.38997e+07	1.36855e+07	2.3138e+07	2.01375e+07	7.04695e+06	4.53349e+06	1.55809e+07	7.93446e+06	7.80652e+06	1.02974e+07
Com_12310_pos	7-(2-hydroxypropan-2-yl)-1,4a-dimethyl-decahydronaphthalen-1-ol	C15 H28 O2	222.199	6.161	223.206					2.2629	1.17817	0.000406676	1	2.25545	up	2.41208e+06	3.69051e+06	2.21572e+06	2.74876e+06	2.99093e+06	2.94992e+06	1.48765e+06	1.69e+06	1.1297e+06	1.1616e+06	699551	1.3475e+06
Com_9678_neg	Engeletin	C21 H22 O10	434.122	5.364	867.239	Phenylpropanoids and polyketides	Flavonoids	Flavonoid glycosides	Flavonoid-3-O-glycosides	0.261292	-1.93627	2.15132e-05	1	2.25336	down	2.47182e+06	2.07328e+06	2.16039e+06	2.85371e+06	1.80954e+06	3.23393e+06	9.96052e+06	7.41767e+06	8.99728e+06	1.19891e+07	5.18519e+06	1.23366e+07
Com_4411_pos	Embelin	C17 H26 O4	294.182	6.008	295.189	Organic oxygen compounds	Organooxygen compounds	Carbonyl compounds	P-benzoquinones	1.94673	0.961054	0.000711028	1	2.24589	up	3.26702e+07	4.92054e+07	3.00086e+07	2.929e+07	5.17782e+07	4.36473e+07	2.30929e+07	2.12953e+07	1.59398e+07	2.00474e+07	2.23373e+07	1.88242e+07
Com_5656_pos	5-Methyl-dl-tryptophan	C12 H14 N2 O2	218.106	4.741	219.113	Organoheterocyclic compounds	Indoles and derivatives	Indolyl carboxylic acids and derivatives	Indolyl carboxylic acids and derivatives	0.17464	-2.51754	9.35327e-08	1	2.22681	down	4.21799e+06	5.5274e+06	4.96939e+06	6.50557e+06	3.66293e+06	4.8143e+06	2.71335e+07	3.50718e+07	2.7321e+07	2.75611e+07	2.54784e+07	2.7484e+07
Com_16454_pos	Huperzine B	C16 H20 N2 O	256.158	5.865	257.165	Organoheterocyclic compounds	Phenanthrolines	Not available	Phenanthrolines	0.528995	-0.918673	0.0132349	0.888889	2.21233	down	2.32455e+06	1.3173e+06	3.15783e+06	2.53633e+06	1.38462e+06	1.31409e+06	3.63765e+06	2.39074e+06	3.8617e+06	5.19417e+06	2.3515e+06	5.31438e+06
Com_432_pos	Ornithine	C5 H12 N2 O2	132.09	1.178	133.098	Organic acids and derivatives	Carboxylic acids and derivatives	Amino acids, peptides, and analogues	Alpha amino acids	0.260209	-1.94226	5.92915e-06	1	2.18423	down	6.53306e+07	4.70212e+07	4.65937e+07	8.573e+07	3.81465e+07	6.05134e+07	3.22895e+08	1.77159e+08	2.0915e+08	2.15737e+08	1.71684e+08	2.22837e+08
Com_3145_neg	(-)-3-(3,4-Dihydroxyphenyl)-2-methylalanine	C10 H13 N O4	211.084	5.481	210.076					0.447463	-1.16016	0.000607783	1	2.17554	down	1.60315e+07	1.50156e+07	1.61725e+07	1.72496e+07	1.92798e+07	1.58939e+07	3.20715e+07	5.59849e+07	2.91325e+07	3.06049e+07	4.56725e+07	2.92182e+07
Com_9151_neg	Arctiin	C27 H34 O11	534.209	5.264	515.192	Lignans, neolignans and related compounds	Lignan glycosides	Not available	Lignan glycosides	2.51014	1.32777	0.00643986	0.944444	2.16566	up	9.26393e+06	1.49691e+07	9.265e+06	4.75911e+06	1.95738e+07	8.07808e+06	3.67134e+06	4.42253e+06	4.86566e+06	3.03915e+06	7.5048e+06	2.75362e+06
Com_18829_neg	dCMP	C9 H14 N3 O7 P	307.057	1.881	306.05	Nucleosides, nucleotides, and analogues	Pyrimidine nucleotides	Pyrimidine deoxyribonucleotides	Pyrimidine 2'-deoxyribonucleoside monophosphates	3.06053	1.61378	0.0099095	0.916667	2.15792	up	1.85836e+06	1.30473e+06	4.00972e+06	573396	1.18708e+06	1.1725e+06	464585	358973	1.28867e+06	330483	401866	457389
Com_14471_pos	N4-(4-chloro-2,5-dimethoxyphenyl)morpholine-4-carbothioamide	C13 H17 Cl N2 O3 S	354.026	2.482	355.033					0.464419	-1.1065	1.64102e-05	1	2.15454	down	3.03048e+06	2.37785e+06	2.20436e+06	3.50735e+06	2.4661e+06	2.79578e+06	5.71858e+06	6.81247e+06	5.25145e+06	6.06314e+06	5.73422e+06	5.69411e+06
Com_21851_neg	Indigo	C16 H10 N2 O2	262.074	1.194	299.022	Organoheterocyclic compounds	Indoles and derivatives	Hydroxyindoles	Hydroxyindoles	4.40452	2.13898	0.00942955	0.916667	2.14593	up	2.72833e+06	3.46902e+06	1.50795e+06	297156	1.37115e+06	1.60364e+06	135635	110375	1.27217e+06	263085	319817	391185
Com_19939_pos	(1S,2S)-Nicotine1-oxide	C10 H14 N2 O	178.111	5.857	379.21					1.81104	0.856817	0.0292482	0.972222	2.1455	up	1.41272e+06	1.5402e+06	1.62853e+06	3.29301e+06	1.42313e+06	1.31324e+06	1.39338e+06	976744	1.22593e+06	371741	806998	1.08419e+06
Com_1078_pos	4-methoxy-6-(prop-2-en-1-yl)-2H-1,3-benzodioxole	C11 H12 O3	192.08	5.514	193.087					1.97305	0.980426	0.00253253	0.944444	2.1417	up	1.57676e+08	2.17021e+08	1.35655e+08	1.26678e+08	2.9478e+08	1.87186e+08	9.60291e+07	9.70424e+07	7.98441e+07	8.8011e+07	1.37855e+08	6.83587e+07
Com_1095_neg	L-arginine	C6 H14 N4 O2	174.112	5.043	211.06	Organic acids and derivatives	Carboxylic acids and derivatives	Amino acids, peptides, and analogues	L-alpha-amino acids	3.092	1.62854	0.00666443	1	2.10976	up	9.43709e+07	1.14829e+08	7.05031e+07	7.42206e+07	1.67165e+08	9.15839e+07	4.50595e+07	4.2413e+07	6.71061e+06	3.23592e+07	4.10828e+07	3.05227e+07
Com_1335_neg	Aminophylline	C16 H24 N10 O4	420.2	5.614	401.182	Organic nitrogen compounds	Organonitrogen compounds	Amines	Monoalkylamines	2.29791	1.20032	0.000133092	1	2.10425	up	1.22756e+08	1.60474e+08	1.17027e+08	1.28264e+08	2.0671e+08	2.00057e+08	6.48761e+07	5.84859e+07	8.42652e+07	6.23675e+07	7.55282e+07	6.14947e+07
Com_371_neg	4-(2-thienyl)benzoic acid	C11 H8 O2 S	204.026	1.878	203.019					1.76359	0.818511	0.00200466	0.916667	2.10348	up	4.06338e+08	4.77208e+08	3.54922e+08	3.99783e+08	4.8723e+08	5.82864e+08	2.22738e+08	2.26776e+08	2.79136e+08	2.12654e+08	4.07392e+08	1.87007e+08
Com_4620_pos	IPH	C17 H27 N5 O4	365.208	5.576	366.215					0.225054	-2.15166	0.0213399	0.888889	2.08078	down	9.10737e+06	1.03577e+06	654867	1.07092e+07	1.1043e+06	951815	1.33929e+07	4.60745e+06	2.02284e+07	3.07351e+07	2.75284e+06	3.29838e+07
Com_11914_pos	EMH	C16 H25 N5 O6 S	397.148	4.915	398.155					2.17296	1.11966	0.0024588	0.972222	2.0501	up	4.96872e+06	9.49355e+06	8.3347e+06	6.9765e+06	1.05617e+07	1.12111e+07	4.11869e+06	2.15127e+06	4.45941e+06	4.39977e+06	5.89522e+06	2.69727e+06
Com_3214_neg	Genipin	C11 H14 O5	208.073	5.593	207.065	Lipids and lipid-like molecules	Prenol lipids	Monoterpenoids	Iridoids and derivatives	5.06488	2.34053	0.000759096	1	2.04212	up	1.75594e+07	2.94025e+07	1.04779e+07	9.07315e+06	4.33e+07	1.76359e+07	6.23255e+06	4.49287e+06	3.02668e+06	2.92733e+06	4.54973e+06	3.93407e+06
Com_485_neg	2-Ethylbutyric Acid	C6 H12 O2	116.083	5.821	231.16	Lipids and lipid-like molecules	Fatty Acyls	Fatty acids and conjugates	Branched fatty acids	0.61894	-0.692128	0.00548578	0.972222	2.03568	down	2.32948e+08	3.24968e+08	2.08878e+08	2.5453e+08	4.49273e+08	3.33669e+08	5.18132e+08	4.82832e+08	4.58044e+08	4.5168e+08	5.6093e+08	4.4347e+08
Com_93_neg	Levodopa	C9 H11 N O4	197.068	5.38	196.061					0.524032	-0.932272	0.00477459	1	2.03079	down	9.99628e+08	1.60208e+09	6.72253e+08	6.91662e+08	1.50096e+09	9.76254e+08	1.88744e+09	2.19352e+09	1.88855e+09	1.61444e+09	3.07155e+09	1.63924e+09
Com_6177_neg	Isatin	C8 H5 N O2	147.033	5.151	293.058	Organoheterocyclic compounds	Indoles and derivatives	Indolines	Indolines	0.475543	-1.07235	1.79477e-06	1	2.0298	down	9.3878e+06	1.1769e+07	8.32043e+06	1.14033e+07	9.47415e+06	9.15978e+06	2.15027e+07	1.95142e+07	2.19378e+07	2.37168e+07	1.89394e+07	1.95396e+07
Com_7386_pos	VMK	C16 H32 N4 O4 S	358.202	4.972	180.108					2.78454	1.47744	5.97991e-05	1	2.02622	up	2.70012e+07	3.03382e+07	2.79664e+07	2.25226e+07	3.90789e+07	2.21614e+07	1.07999e+07	5.5036e+06	1.06629e+07	1.12209e+07	1.26325e+07	9.89721e+06
Com_9976_pos	D-Mannose 6-phosphate	C6 H13 O9 P	260.03	5.626	261.038	Organic oxygen compounds	Organooxygen compounds	Carbohydrates and carbohydrate conjugates	Hexose phosphates	1.77943	0.831415	0.000124389	1	2.02078	up	1.28814e+07	1.29106e+07	1.30293e+07	1.13098e+07	1.72157e+07	1.31864e+07	7.35086e+06	7.89483e+06	8.6591e+06	6.65754e+06	9.11465e+06	5.58083e+06
Com_20329_neg	Colchicine	C22 H25 N O6	399.17	5.91	398.162	Hydrocarbon derivatives	Tropones	Not available	Tropones	2.35068	1.23308	0.000346037	1	2.01529	up	2.28248e+06	2.94577e+06	2.12382e+06	1.86087e+06	3.31262e+06	4.0059e+06	1.48154e+06	1.22352e+06	1.19299e+06	870661	1.44868e+06	815231
Com_2533_pos	N-{[(2R,4S,5R)-5-Ethyl-1-azabicyclo[2.2.2]oct-2-yl]methyl}-2-furamide	C15 H22 N2 O2	262.169	3.839	263.176	Organoheterocyclic compounds	Quinuclidines	Not available	Quinuclidines	3.55294	1.82901	0.000114209	1	2.0152	up	1.54295e+07	1.42231e+07	1.5076e+07	1.86502e+07	1.45945e+07	1.70899e+07	5.70325e+06	3.01733e+06	3.20051e+06	3.87994e+06	7.19901e+06	3.75617e+06
Com_3407_pos	1-(4-nitrophenyl)piperidine	C11 H14 N2 O2	206.106	2.235	207.114					0.111528	-3.16452	1.86191e-09	1	2.01292	down	6.97926e+06	4.82229e+06	7.56e+06	6.92393e+06	7.11065e+06	7.11965e+06	6.32398e+07	4.26105e+07	6.62036e+07	7.08606e+07	6.75721e+07	5.27916e+07
Com_2470_neg	Farnesyl pyrophosphate	C15 H28 O7 P2	382.136	5.694	381.128	Lipids and lipid-like molecules	Prenol lipids	Sesquiterpenoids	Sesquiterpenoids	0.28024	-1.83526	0.000396168	1	1.98024	down	1.58363e+07	1.34833e+07	2.04234e+07	1.90024e+07	6.2866e+06	1.21796e+07	5.44439e+07	6.08416e+07	4.47852e+07	5.27128e+07	4.61265e+07	5.22932e+07
Com_3815_pos	4-[2-(2-oxo-1-imidazolidinyl)ethyl]-1lambda~6~,4-thiazinane-1,1-dione	C9 H17 N3 O3 S	269.077	1.429	270.084					0.462587	-1.1122	0.0293231	1	1.9758	down	1.99598e+07	2.24165e+07	2.01717e+07	2.36216e+07	2.02352e+07	3.43949e+06	3.66278e+07	4.07416e+07	3.49561e+07	3.20651e+07	5.37411e+07	3.93247e+07
Com_5005_pos	Triethyl citrate	C12 H20 O7	276.122	5.642	299.111	Organic acids and derivatives	Carboxylic acids and derivatives	Tricarboxylic acids and derivatives	Tricarboxylic acids and derivatives	3.31791	1.73028	0.0175194	0.861111	1.97442	up	2.18997e+07	6.34844e+07	3.07928e+07	9.48886e+06	6.8585e+07	1.91303e+07	5.00115e+06	2.25853e+07	6.34167e+06	5.37534e+06	1.98531e+07	5.15527e+06
Com_7416_neg	Tetranor-PGDM	C16 H24 O7	310.139	5.763	309.132	Organic acids and derivatives	Keto acids and derivatives	Medium-chain keto acids and derivatives	Medium-chain keto acids and derivatives	0.404118	-1.30715	0.00333345	0.972222	1.95306	down	2.82959e+06	1.80702e+06	1.67498e+06	3.99915e+06	3.58715e+06	1.13343e+06	7.49936e+06	9.05942e+06	5.41689e+06	4.45096e+06	6.79589e+06	3.97284e+06
Com_5903_neg	3'-Hydroxypterostilbene	C16 H16 O4	272.105	5.44	317.103	Phenylpropanoids and polyketides	Stilbenes	Not available	Stilbenes	2.82158	1.4965	0.00559709	0.944444	1.94405	up	1.04719e+07	1.69646e+07	7.3826e+06	5.36977e+06	2.2111e+07	8.27972e+06	3.77293e+06	3.73815e+06	3.93439e+06	2.03256e+06	8.27289e+06	3.26328e+06
Com_6349_neg	Hippuric Acid	C9 H9 N O3	179.058	5.115	224.056	Benzenoids	Benzene and substituted derivatives	Benzoic acids and derivatives	Hippuric acids	0.58216	-0.780512	0.00415032	1	1.9398	down	6.57041e+06	4.32607e+06	7.77879e+06	8.36715e+06	1.00229e+07	8.60274e+06	1.67171e+07	1.44413e+07	1.04474e+07	1.10793e+07	1.48754e+07	1.08853e+07
Com_12715_pos	Normorphine	C16 H17 N O3	271.119	6.097	272.126	Alkaloids and derivatives	Morphinans	Not available	Morphinans	2.98331	1.57691	0.0154901	0.861111	1.938	up	3.44995e+06	6.51048e+06	3.14377e+06	4.29673e+06	2.90834e+06	941207	520388	367873	1.49025e+06	592620	3.70376e+06	448225
Com_2244_neg	5-Sulfosalicylic acid	C7 H6 O6 S	217.988	4.844	216.98	Benzenoids	Benzene and substituted derivatives	Benzenesulfonic acids and derivatives	3-sulfobenzoic acids	2.96655	1.56879	5.69316e-06	1	1.93097	up	1.50136e+07	1.50443e+07	1.53621e+07	1.73809e+07	2.49947e+07	1.89463e+07	6.58154e+06	4.09254e+06	5.86909e+06	5.75315e+06	8.22572e+06	5.45977e+06
Com_733_neg	Tricin 4'-O-(syringyl alcohol) ether	C26 H24 O10	496.137	5.93	495.13					2.50268	1.32348	0.0365641	0.944444	1.91271	up	2.04049e+08	3.9964e+08	1.05068e+08	1.03458e+08	1.90031e+08	4.9634e+08	1.01853e+08	1.02302e+08	1.00346e+08	8.01758e+07	1.29916e+08	8.41992e+07
Com_2930_neg	DL-m-Tyrosine	C9 H11 N O3	181.073	5.131	180.066	Organic acids and derivatives	Carboxylic acids and derivatives	Amino acids, peptides, and analogues	Phenylalanine and derivatives	0.648095	-0.625723	0.0115902	1	1.90712	down	3.66446e+07	4.69442e+07	3.38604e+07	3.90911e+07	1.9392e+07	3.78209e+07	5.2228e+07	5.1316e+07	5.38452e+07	5.64322e+07	6.49445e+07	5.10517e+07
Com_4123_neg	5-O-Caffeoylshikimic acid	C16 H16 O8	336.084	5.34	335.077	Phenylpropanoids and polyketides	Cinnamic acids and derivatives	Hydroxycinnamic acids and derivatives	Coumaric acids and derivatives	3.25108	1.70092	0.0388417	0.805556	1.90369	up	1.43154e+07	2.87512e+07	8.83014e+06	8.22569e+06	5.25652e+07	5.36779e+07	9.54949e+06	2.12737e+06	6.74658e+06	4.4797e+06	1.65409e+07	1.17284e+07
Com_24554_pos	N1-(2-oxoazepan-3-yl)-N2-(3-pyridylmethyl)ethanediamide	C14 H18 N4 O3	290.137	2.765	291.144					1.97025	0.978382	0.0203068	0.861111	1.89851	up	1.2669e+06	1.07543e+06	444270	1.46178e+06	1.13234e+06	1.37077e+06	372367	426390	491807	383155	433646	1.31934e+06
Com_22853_neg	(2S)-4-Oxo-2-phenyl-3,4-dihydro-2H-chromen-7-yl beta-D-glucopyranoside	C21 H22 O8	402.132	2.873	401.125					2.95582	1.56356	0.0118783	0.888889	1.89287	up	2.13883e+06	1.50343e+06	1.80362e+06	495454	3.21475e+06	2.61696e+06	382310	418677	1.26093e+06	584483	756539	580072
Com_14438_pos	N,5-diphenyl-1,3,4-oxadiazole-2-carboxamide	C15 H11 N3 O2	287.066	2.682	288.073					3.3452	1.74209	0.00114858	0.972222	1.88839	up	3.58376e+06	4.68158e+06	4.20633e+06	2.60334e+06	8.55544e+06	3.80911e+06	1.01892e+06	614188	816518	1.33115e+06	2.73576e+06	1.68613e+06
Com_10102_pos	NMH	C15 H24 N6 O5 S	418.164	5.663	419.172					2.79224	1.48143	0.034348	0.972222	1.88014	up	5.47483e+06	4.26995e+06	3.84753e+06	5.5802e+06	2.20955e+07	5.4405e+06	2.95197e+06	576356	3.01792e+06	3.964e+06	2.62244e+06	3.59527e+06
Com_418_neg	Picolinic acid	C6 H5 N O2	123.031	5.385	122.024	Organoheterocyclic compounds	Pyridines and derivatives	Pyridinecarboxylic acids and derivatives	Pyridinecarboxylic acids	0.586433	-0.769962	0.00885796	0.944444	1.87287	down	1.90309e+08	4.03621e+08	2.15937e+08	2.06905e+08	3.68776e+08	2.68389e+08	3.46355e+08	4.16764e+08	4.68952e+08	4.20386e+08	7.44259e+08	4.23618e+08
Com_28969_neg	2,2':5',2''-Terthiophene	C12 H8 S3	247.978	1.834	246.97					1.58092	0.660767	0.0403303	0.833333	1.85822	up	454739	558216	283074	204112	271744	320404	211402	202330	215674	204399	311656	177998
Com_22156_neg	Cytidine-5'-monophosphate	C9 H14 N3 O8 P	323.05	1.642	322.043	Nucleosides, nucleotides, and analogues	Pyrimidine nucleotides	Pyrimidine ribonucleotides	Pyrimidine ribonucleoside monophosphates	2.02048	1.0147	0.000594139	1	1.8503	up	2.65813e+06	3.50327e+06	2.13829e+06	1.88997e+06	3.54161e+06	2.88902e+06	1.02624e+06	1.02368e+06	1.64416e+06	1.4874e+06	1.75229e+06	1.29213e+06
Com_2645_pos	3-Methylcrotonylglycine	C7 H11 N O3	157.075	5.261	158.082	Organic acids and derivatives	Carboxylic acids and derivatives	Amino acids, peptides, and analogues	N-acyl-alpha amino acids	1.69217	0.758877	0.000285549	1	1.83844	up	8.40347e+07	9.56519e+07	6.98588e+07	6.51447e+07	1.00868e+08	8.42141e+07	4.66365e+07	5.31127e+07	5.42879e+07	4.13059e+07	6.01105e+07	3.98895e+07
Com_5984_pos	Dihydrocapsaicin	C18 H29 N O3	307.216	5.573	308.223	Benzenoids	Phenols	Methoxyphenols	Methoxyphenols	0.496602	-1.00984	0.031296	0.833333	1.83198	down	4.93513e+06	3.69167e+06	1.10617e+07	7.25602e+06	3.27566e+06	3.31374e+06	6.56153e+06	9.18796e+06	1.5041e+07	2.12378e+07	6.01313e+06	9.48514e+06
Com_15483_neg	6''-o-acetylgenistin	C23 H22 O11	474.116	5.312	473.109	Phenylpropanoids and polyketides	Isoflavonoids	Isoflavonoid O-glycosides	Isoflavonoid O-glycosides	1.86503	0.899199	0.00485639	0.972222	1.82875	up	1.74991e+06	2.00834e+06	2.38209e+06	2.33664e+06	1.51691e+06	2.60822e+06	1.71644e+06	947759	1.108e+06	1.10125e+06	579560	1.30405e+06
Com_1008_pos	4-Methoxybenzaldehyde	C8 H8 O2	136.053	5.17	137.06	Benzenoids	Benzene and substituted derivatives	Benzoyl derivatives	Benzoyl derivatives	1.69835	0.764137	0.00221794	1	1.82597	up	2.55816e+08	2.95326e+08	1.9767e+08	1.86065e+08	3.5914e+08	2.5985e+08	1.52257e+08	1.75675e+08	1.68131e+08	1.24047e+08	1.68311e+08	1.26505e+08
Com_7711_pos	Ethyl oleate	C20 H38 O2	310.287	9.74	311.295	Lipids and lipid-like molecules	Fatty Acyls	Fatty acid esters	Fatty acid esters	2.11287	1.0792	0.00970567	0.972222	1.82006	up	8.37445e+06	3.88657e+06	4.75202e+06	2.47119e+06	2.88179e+06	3.49279e+06	2.1917e+06	1.51531e+06	2.52469e+06	1.41044e+06	2.31259e+06	2.284e+06
Com_24748_neg	Curcumin	C21 H20 O6	368.132	5.184	367.124	Phenylpropanoids and polyketides	Diarylheptanoids	Linear diarylheptanoids	Curcuminoids	1.63082	0.705594	0.00270645	1	1.80333	up	1.83851e+06	1.31799e+06	1.39893e+06	1.11177e+06	2.124e+06	1.42989e+06	992068	781076	1.08327e+06	833090	1.09065e+06	874128
Com_3742_pos	Isomucronulatol	C17 H18 O5	302.116	5.653	285.113	Phenylpropanoids and polyketides	Isoflavonoids	O-methylated isoflavonoids	4'-O-methylated isoflavonoids	2.05081	1.03619	0.00165837	0.972222	1.7913	up	3.96347e+07	4.50763e+07	2.49794e+07	2.42892e+07	5.09539e+07	3.77177e+07	1.97877e+07	1.64389e+07	2.16327e+07	1.30112e+07	2.45418e+07	1.31551e+07
Com_378_neg	3-Hydroxybenzoic acid	C7 H6 O3	138.031	5.322	137.023	Benzenoids	Benzene and substituted derivatives	Benzoic acids and derivatives	Hydroxybenzoic acid derivatives	1.78399	0.835105	0.0195637	0.916667	1.78762	up	2.62028e+08	4.34896e+08	1.699e+08	2.29043e+08	3.69843e+08	4.43242e+08	1.66848e+08	1.53362e+08	1.66993e+08	1.36208e+08	3.08548e+08	1.3809e+08
Com_11254_pos	Ipriflavone	C18 H16 O3	280.111	5.618	281.118	Phenylpropanoids and polyketides	Isoflavonoids	Isoflav-2-enes	Isoflavones	3.71708	1.89417	0.00817125	0.944444	1.78483	up	1.65923e+06	3.63271e+06	1.11473e+06	668492	4.09254e+06	3.48374e+06	485734	463850	500275	480887	1.55626e+06	454645
Com_22556_neg	Ribulose-5-phosphate	C5 H11 O8 P	230.019	5.309	229.012	Organic oxygen compounds	Organooxygen compounds	Carbohydrates and carbohydrate conjugates	Pentose phosphates	1.5618	0.643213	0.0354058	0.888889	1.77989	up	2.32611e+06	2.50294e+06	1.54381e+06	1.01348e+06	1.97939e+06	1.93387e+06	1.52219e+06	1.20322e+06	1.4491e+06	698235	1.34935e+06	1.01288e+06
Com_11855_pos	1,7-bis(3,4-dihydroxyphenyl)heptan-3-one	C19 H22 O5	330.149	9.481	331.156					4.85612	2.2798	0.0140535	0.916667	1.77004	up	4.75825e+06	2.07909e+06	3.17787e+06	1.45444e+06	296847	2.98698e+06	599187	203196	266555	612167	270617	1.0864e+06
Com_6012_pos	L-Citrulline	C6 H13 N3 O3	175.096	2.225	158.093	Organic acids and derivatives	Carboxylic acids and derivatives	Amino acids, peptides, and analogues	L-alpha-amino acids	1.84703	0.885209	0.000674434	1	1.74904	up	2.60888e+07	4.41392e+07	2.89334e+07	3.61359e+07	4.80283e+07	3.54519e+07	1.77702e+07	1.69659e+07	1.51326e+07	2.23082e+07	2.21012e+07	2.41701e+07
Com_10652_pos	Tryptophol	C10 H11 N O	161.084	5.169	345.157	Organoheterocyclic compounds	Indoles and derivatives	Indoles	3-alkylindoles	2.14374	1.10013	0.000210309	1	1.73975	up	1.94853e+07	1.77407e+07	1.28541e+07	1.10059e+07	2.06395e+07	1.68735e+07	9.76811e+06	7.83365e+06	6.36704e+06	6.51209e+06	9.45299e+06	6.06014e+06
Com_7636_pos	5,8-dihydroxy-10-methyl-5,8,9,10-tetrahydro-2H-oxecin-2-one	C10 H14 O4	220.074	5.691	441.153					1.70398	0.768907	0.0129539	1	1.72578	up	1.29217e+07	1.26278e+07	9.88567e+06	1.13722e+07	2.55436e+07	1.51942e+07	8.18209e+06	6.03715e+06	9.77963e+06	9.38111e+06	8.97932e+06	9.01764e+06
Com_1396_neg	Eugenol	C10 H12 O2	164.083	5.915	163.076	Benzenoids	Phenols	Methoxyphenols	Methoxyphenols	2.96933	1.57014	9.33809e-07	1	1.72332	up	1.69325e+07	2.09222e+07	1.46709e+07	1.73303e+07	2.22401e+07	2.36407e+07	6.95769e+06	6.23242e+06	7.12866e+06	5.69285e+06	7.94517e+06	5.02062e+06
Com_904_neg	7-O-Methylmangiferin	C20 H20 O11	436.1	5.909	435.093	Organoheterocyclic compounds	Benzopyrans	1-benzopyrans	Xanthones	7.03295	2.81413	0.013185	0.916667	1.71901	up	6.22621e+06	3.75012e+07	1.28032e+07	3.59018e+06	5.25435e+07	4.14289e+07	6.35647e+06	1.86305e+06	1.83628e+06	5.5207e+06	2.75567e+06	3.57802e+06
Com_4402_pos	Roseoside	C19 H30 O8	386.195	5.422	409.184	Lipids and lipid-like molecules	Fatty Acyls	Fatty acyl glycosides	Fatty acyl glycosides of mono- and disaccharides	2.3289	1.21965	0.00337206	0.944444	1.71163	up	5.13638e+07	7.11843e+07	3.93759e+07	2.80677e+07	8.19875e+07	6.27924e+07	1.91611e+07	2.09552e+07	3.8584e+07	1.60042e+07	3.20064e+07	1.70358e+07
Com_11803_neg	D-Mannitol 1-phosphate	C6 H15 O9 P	262.047	1.191	261.04	Organic oxygen compounds	Organooxygen compounds	Carbohydrates and carbohydrate conjugates	Monosaccharide phosphates	0.320171	-1.64308	0.000780044	1	1.70924	down	1.05993e+06	772038	308220	390884	392192	630728	2.32265e+06	1.10531e+06	2.51611e+06	1.87767e+06	1.17049e+06	2.10806e+06
Com_1492_neg	D(+)-Phenyllactic acid	C9 H10 O3	166.062	5.297	165.055	Phenylpropanoids and polyketides	Phenylpropanoic acids	Not available	Phenylpropanoic acids	1.65825	0.729662	0.0337101	0.861111	1.70609	up	7.82525e+07	1.18081e+08	5.92766e+07	5.33748e+07	1.35854e+08	8.59686e+07	4.66079e+07	4.6938e+07	5.67805e+07	4.86431e+07	8.85534e+07	3.25785e+07
Com_3051_neg	1-Methyluric acid	C6 H6 N4 O3	182.044	5.382	181.037	Organoheterocyclic compounds	Imidazopyrimidines	Purines and purine derivatives	Xanthines	0.601936	-0.732319	0.0301936	0.888889	1.70348	down	2.12997e+07	3.36666e+07	1.38438e+07	1.44917e+07	3.20066e+07	4.05423e+07	3.98934e+07	4.05598e+07	3.84635e+07	3.53791e+07	6.85438e+07	3.60763e+07
Com_3619_pos	DL-Panthenol	C9 H19 N O4	205.132	2.458	188.129	Lipids and lipid-like molecules	Fatty Acyls	Fatty amides	N-acyl amines	0.609182	-0.715055	8.67197e-05	1	1.70255	down	2.79612e+07	2.89132e+07	2.82511e+07	3.27061e+07	3.33376e+07	3.85471e+07	5.48805e+07	6.49017e+07	4.27772e+07	5.05488e+07	5.14634e+07	4.68565e+07
Com_9945_pos	Thioctic acid	C8 H14 O2 S2	206.044	1.208	207.051	Organic acids and derivatives	Carbothioic S-acids	Not available	Carbothioic S-acids	1.71279	0.776348	0.00161884	0.972222	1.69954	up	1.20629e+07	1.36002e+07	1.10893e+07	1.26589e+07	1.3791e+07	1.2591e+07	6.59898e+06	5.78102e+06	1.13202e+07	6.24051e+06	7.74754e+06	6.5631e+06
Com_7344_neg	10-Deacetylbaccatin III	C29 H36 O10	544.218	5.72	579.187	Lipids and lipid-like molecules	Prenol lipids	Diterpenoids	Taxanes and derivatives	3.60466	1.84986	0.0460332	0.833333	1.69521	up	6.52264e+06	1.34951e+07	2.14109e+06	2.29121e+06	2.05829e+07	9.62451e+06	2.28e+06	2.5621e+06	2.22569e+06	2.06671e+06	4.09843e+06	1.93004e+06
Com_8759_neg	Raceanisodamine	C17 H23 N O4	305.164	5.389	304.157	Alkaloids and derivatives	Tropane alkaloids	Not available	Tropane alkaloids	1.9912	0.993639	0.00216245	0.972222	1.68744	up	3.46212e+06	7.30065e+06	3.90076e+06	3.7061e+06	5.59259e+06	4.41142e+06	2.55615e+06	1.52037e+06	2.30788e+06	2.28357e+06	3.69249e+06	1.88904e+06
Com_12837_neg	Angoroside C	C36 H48 O19	784.279	5.71	783.272	Organic oxygen compounds	Organooxygen compounds	Carbohydrates and carbohydrate conjugates	Oligosaccharides	2.15833	1.10992	0.021059	0.861111	1.68397	up	3.71392e+06	6.48195e+06	3.87205e+06	2.07762e+06	7.40953e+06	6.00078e+06	1.86515e+06	3.59522e+06	2.10237e+06	1.05315e+06	3.87475e+06	1.2032e+06
Com_13684_neg	N-Acetylglutamic acid	C7 H11 N O5	189.063	8.224	188.055	Organic acids and derivatives	Carboxylic acids and derivatives	Amino acids, peptides, and analogues	Glutamic acid and derivatives	0.528953	-0.91879	0.0183866	0.861111	1.67872	down	1.79485e+06	1.42762e+06	1.53647e+06	4.88251e+06	3.20017e+06	2.01705e+06	4.82128e+06	6.79706e+06	2.70912e+06	4.43774e+06	6.01289e+06	3.31264e+06
Com_11314_neg	Ophiopogonanone C	C19 H16 O7	356.091	5.516	393.04	Phenylpropanoids and polyketides	Homoisoflavonoids	Homoisoflavans	Homoisoflavanones	1.82969	0.8716	0.00456282	0.944444	1.67339	up	2.59211e+06	1.77531e+06	2.39512e+06	1.57605e+06	2.59526e+06	1.21528e+06	1.54834e+06	850728	862945	1.26879e+06	1.118e+06	991198
Com_1590_neg	Rutin	C27 H30 O16	610.153	5.997	609.146	Phenylpropanoids and polyketides	Flavonoids	Flavonoid glycosides	Flavonoid-3-O-glycosides	2.51867	1.33266	0.0174552	0.972222	1.66775	up	5.12837e+07	3.79215e+07	6.43314e+07	7.3575e+07	3.00511e+07	3.57762e+07	1.879e+07	1.3678e+07	3.2172e+07	2.8102e+07	3.93225e+06	1.96328e+07
Com_4108_pos	AKB48 N-(4-hydroxypentyl) metabolite	C23 H31 N3 O2	403.223	5.643	404.23	Organoheterocyclic compounds	Benzopyrazoles	Indazoles	Indazole-3-carboxamides	0.226779	-2.14064	0.0143637	0.888889	1.66068	down	6.80207e+06	1.35994e+06	6.82638e+06	9.78862e+06	1.5443e+06	1.34492e+06	4.66632e+06	1.112e+07	2.97458e+07	2.08049e+07	8.50208e+06	4.71574e+07
Com_686_pos	5-Hydroxyindole-3-acetic acid	C10 H9 N O3	191.059	5.5	192.066	Organoheterocyclic compounds	Indoles and derivatives	Indolyl carboxylic acids and derivatives	Indole-3-acetic acid derivatives	4.52825	2.17895	0.0324332	0.833333	1.65979	up	8.39257e+07	1.62341e+08	8.29108e+06	9.22457e+07	5.27154e+07	1.37113e+08	1.72964e+07	1.28506e+07	2.22945e+07	1.29159e+07	4.04809e+07	1.26691e+07
Com_18200_pos	Resiniferatoxin	C37 H40 O9	666.231	5.673	667.239	Lipids and lipid-like molecules	Prenol lipids	Diterpenoids	Rhamnofolane and daphnane diterpenoids	3.45426	1.78838	0.0273945	0.861111	1.64855	up	960021	1.24716e+06	420286	883103	4.43178e+06	1.24023e+06	453773	405745	478213	423340	467122	430143
Com_4088_pos	6-Acetylmorphine	C19 H21 N O4	327.144	4.673	328.151	Alkaloids and derivatives	Morphinans	Not available	Morphinans	0.612548	-0.707104	0.000915581	1	1.64647	down	1.91681e+07	2.30395e+07	2.48116e+07	3.27399e+07	2.15162e+07	2.71538e+07	3.95701e+07	5.50284e+07	3.71876e+07	3.34253e+07	3.50534e+07	4.20493e+07
Com_5472_pos	Nobiletin	C21 H22 O8	402.133	5.609	403.141	Phenylpropanoids and polyketides	Flavonoids	O-methylated flavonoids	8-O-methylated flavonoids	2.25625	1.17393	0.0237692	0.916667	1.64288	up	1.15714e+07	1.36767e+07	8.53339e+06	7.69389e+06	2.95141e+07	1.4956e+07	6.81574e+06	5.00328e+06	6.90063e+06	3.71301e+06	1.34989e+07	2.16067e+06
Com_17642_neg	Eugenyl acetate	C12 H14 O3	206.094	6.41	205.086	Benzenoids	Phenol esters	Not available	Phenol esters	1.55825	0.639927	0.017929	0.833333	1.63102	up	2.53375e+06	2.73668e+06	1.64661e+06	1.64543e+06	2.79183e+06	3.38199e+06	1.12978e+06	1.51955e+06	1.69494e+06	1.41265e+06	1.93602e+06	1.76402e+06
Com_14169_neg	Bavachalcone	C20 H20 O4	292.142	5.197	337.14					1.63976	0.713484	0.00103231	0.972222	1.62938	up	2.16078e+06	2.35806e+06	1.58196e+06	2.42715e+06	2.37786e+06	1.81545e+06	1.39992e+06	1.13162e+06	1.66629e+06	1.27006e+06	1.36343e+06	926696
Com_20934_neg	Laricitrin	C16 H12 O8	332.052	5.512	369	Phenylpropanoids and polyketides	Flavonoids	Flavones	Flavonols	1.78346	0.834675	0.0382634	0.805556	1.62717	up	1.35979e+06	1.38677e+06	646570	819457	2.13178e+06	1.66373e+06	751173	784049	675653	710157	901194	667993
Com_4841_pos	4-[(4-phenethyl-1,4-diazepan-1-yl)sulfonyl]-2,1,3-benzoxadiazole	C19 H22 N4 O3 S	386.137	5.929	387.144					1.91991	0.941036	0.00679001	0.944444	1.62223	up	1.91786e+07	2.45179e+07	1.40517e+07	1.46414e+07	3.71865e+07	2.01934e+07	1.09683e+07	9.76706e+06	1.11508e+07	9.04268e+06	1.59899e+07	1.06729e+07
Com_10079_neg	Neohesperidin dihydrochalcone	C28 H36 O15	612.207	5.397	611.199	Phenylpropanoids and polyketides	Flavonoids	Flavonoid glycosides	Flavonoid O-glycosides	2.05819	1.04138	0.0370849	0.833333	1.61849	up	4.34574e+06	1.01495e+07	4.36544e+06	2.013e+06	3.93321e+06	5.84027e+06	1.51194e+06	1.50973e+06	2.70928e+06	1.4739e+06	6.35349e+06	1.33202e+06
Com_16505_pos	Resveratrol	C14 H12 O3	228.078	5.653	229.086	Phenylpropanoids and polyketides	Stilbenes	Not available	Stilbenes	0.484414	-1.04569	0.00199187	1	1.60788	down	595648	885534	686526	1.12273e+06	622174	1.45969e+06	1.55477e+06	2.23371e+06	1.79285e+06	1.81814e+06	2.18365e+06	1.50717e+06
Com_5343_neg	Quercetin	C15 H10 O7	302.043	5.814	301.035	Phenylpropanoids and polyketides	Flavonoids	Flavones	Flavonols	4.30117	2.10473	0.0452461	0.888889	1.6066	up	6.79726e+06	2.22177e+07	7.5963e+06	9.31133e+06	806952	1.25382e+07	3.40053e+06	639884	3.64264e+06	2.54909e+06	695970	2.85134e+06
Com_4345_neg	3-[3-(beta-D-Glucopyranosyloxy)-2-hydroxyphenyl]propanoic acid	C15 H20 O9	344.11	5.065	343.103					1.60914	0.686292	0.00291537	0.972222	1.59846	up	2.52977e+07	3.30638e+07	2.75774e+07	2.30625e+07	3.90441e+07	3.95052e+07	1.77397e+07	2.11311e+07	2.12291e+07	1.89921e+07	2.32614e+07	1.41998e+07
Com_17321_neg	Sibirioside A	C21 H28 O12	472.158	9.481	471.151	Phenylpropanoids and polyketides	Cinnamic acids and derivatives	Cinnamic acid esters	Cinnamic acid esters	3.78897	1.92181	0.0207495	0.888889	1.59634	up	1.68793e+06	1.10597e+06	957710	467616	170748	1.54763e+06	250015	124212	276734	169011	327496	419608
Com_6743_neg	Flavin mononucleotide (FMN)	C17 H21 N4 O9 P	456.109	5.19	455.101	Nucleosides, nucleotides, and analogues	Flavin nucleotides	Not available	Flavin nucleotides	2.80283	1.48688	0.00110462	1	1.58502	up	3.04498e+06	2.49882e+06	1.95087e+06	2.32138e+06	1.03685e+06	2.47924e+06	785871	857570	809309	737064	864591	702274
Com_7556_pos	5-Methoxy-N,N-dimethyltryptamine	C13 H18 N2 O	218.143	5.474	219.15	Organoheterocyclic compounds	Indoles and derivatives	Tryptamines and derivatives	Tryptamines and derivatives	1.80037	0.848293	0.00543575	0.944444	1.58164	up	2.15818e+07	3.31378e+07	2.21144e+07	1.69152e+07	3.77076e+07	2.87451e+07	1.27699e+07	9.45112e+06	1.90521e+07	1.52713e+07	1.8743e+07	1.36952e+07
Com_16191_neg	Citronellyl acetate	C12 H22 O2	198.162	6.691	197.154	Lipids and lipid-like molecules	Fatty Acyls	Fatty alcohol esters	Fatty alcohol esters	0.56983	-0.811397	0.0208464	0.888889	1.57157	down	1.27283e+06	1.40948e+06	467148	802529	941149	942897	1.72432e+06	876594	1.47377e+06	1.94381e+06	2.16143e+06	2.0618e+06
Com_9_pos	Tyramine	C8 H11 N O	137.085	2.532	121.065	Benzenoids	Benzene and substituted derivatives	Phenethylamines	Phenethylamines	0.422271	-1.24376	7.28202e-05	1	1.56646	down	3.89494e+09	2.57707e+09	2.81243e+09	5.15739e+09	2.98724e+09	3.13582e+09	8.68294e+09	7.97553e+09	7.66388e+09	9.4092e+09	5.92202e+09	9.04709e+09
Com_2072_pos	3-(tert-butyl)-1-methyl-4,5-dihydro-1H-pyrazol-5-one	C8 H14 N2 O	154.111	1.999	155.118					0.532501	-0.909144	3.32157e-05	1	1.56508	down	1.70216e+07	1.49309e+07	1.45287e+07	1.41594e+07	1.81396e+07	1.6255e+07	3.07833e+07	3.33148e+07	2.55651e+07	2.68624e+07	3.71577e+07	2.47863e+07
Com_10536_pos	3-Indolepropionic acid	C11 H11 N O2	189.08	5.661	173.061	Organoheterocyclic compounds	Indoles and derivatives	Indolyl carboxylic acids and derivatives	Indolyl carboxylic acids and derivatives	1.58179	0.661557	0.0182874	0.916667	1.54819	up	8.21953e+06	1.07371e+07	7.12418e+06	1.04865e+07	1.70989e+07	1.1703e+07	7.153e+06	7.24607e+06	6.46197e+06	6.50305e+06	7.51617e+06	6.44594e+06
Com_25017_neg	Rotenone	C23 H22 O6	394.142	9.471	393.134	Phenylpropanoids and polyketides	Isoflavonoids	Rotenoids	Rotenones	2.63028	1.39522	0.00704532	0.944444	1.53517	up	510159	354648	278054	199903	121514	382159	105148	88924.3	109225	120996	132945	144753
Com_11949_pos	Erianin	C18 H22 O5	318.146	5.572	319.153	Phenylpropanoids and polyketides	Stilbenes	Not available	Stilbenes	0.651709	-0.617699	0.015047	0.861111	1.52322	down	2.92501e+06	2.32065e+06	2.96406e+06	5.68934e+06	2.75692e+06	4.06061e+06	5.50736e+06	4.19457e+06	5.27965e+06	6.7078e+06	4.82952e+06	5.26917e+06
Com_4331_pos	5-(acetylamino)-2-hydroxybenzoic acid	C9 H9 N O4	195.054	4.811	196.061					1.5	0.584963	0.0167892	0.888889	1.50865	up	3.06885e+07	4.32077e+07	2.55928e+07	2.25243e+07	4.38249e+07	3.17985e+07	2.40498e+07	2.18235e+07	2.26228e+07	1.89127e+07	2.73624e+07	1.69865e+07
Com_1287_neg	2-Hydroxy-1-(4-methoxyphenyl)propyl hexopyranoside	C16 H24 O8	390.152	5.465	389.144					3.39286	1.7625	0.00257053	0.944444	1.49194	up	1.38441e+07	2.13067e+07	1.05646e+07	8.24666e+06	1.60771e+07	1.27675e+07	2.02969e+06	2.19575e+06	1.15798e+07	2.73247e+06	4.07061e+06	1.79794e+06
Com_10237_neg	Polydatin	C20 H22 O8	390.128	5.038	389.12	Phenylpropanoids and polyketides	Stilbenes	Stilbene glycosides	Stilbene glycosides	0.42549	-1.2328	6.45211e-05	1	1.4908	down	3.36109e+06	3.14439e+06	3.3979e+06	4.80708e+06	3.08674e+06	4.67664e+06	6.03736e+06	1.13721e+07	7.87871e+06	9.88132e+06	7.36837e+06	1.02808e+07
Com_522_neg	Citrulline	C6 H13 N3 O3	175.095	1.313	174.087	Organic acids and derivatives	Carboxylic acids and derivatives	Amino acids, peptides, and analogues	L-alpha-amino acids	0.22279	-2.16624	9.01996e-06	1	1.48763	down	9.82664e+06	6.37658e+06	6.35935e+06	1.14625e+07	5.33043e+06	9.52121e+06	5.65008e+07	2.4884e+07	3.35509e+07	3.9921e+07	2.43222e+07	4.02058e+07
Com_2121_pos	methyl 4-methyl-2-oxo-2H-pyran-6-carboxylate	C8 H8 O4	168.043	5.282	169.05					2.24354	1.16578	0.00463313	0.972222	1.47931	up	2.77215e+07	5.39778e+07	3.44903e+07	2.29605e+07	6.53808e+07	2.79457e+07	1.46549e+07	1.28354e+07	1.66803e+07	1.43894e+07	2.10787e+07	2.39817e+07
Com_24281_pos	Methyl linoleate	C19 H34 O2	294.257	6.107	295.264	Lipids and lipid-like molecules	Fatty Acyls	Lineolic acids and derivatives	Lineolic acids and derivatives	1.58229	0.662011	0.0303936	0.888889	1.4639	up	693168	919610	636412	1.11398e+06	822230	847456	721241	726389	454309	420890	244218	613705
Com_11240_pos	Psoralidin	C20 H16 O5	336.102	1.279	337.109	Phenylpropanoids and polyketides	Isoflavonoids	Coumestans	Coumestans	1.60942	0.686542	0.0147544	0.888889	1.45035	up	6.8936e+06	7.7793e+06	5.42094e+06	5.78017e+06	5.26396e+06	7.0226e+06	3.7044e+06	2.41322e+06	4.06412e+06	2.80717e+06	6.90998e+06	3.81185e+06
Com_10065_neg	Artesunate	C19 H28 O8	384.178	5.732	383.171					0.560317	-0.835685	0.0150067	0.944444	1.4465	down	3.18574e+06	2.16595e+06	3.80545e+06	5.80862e+06	3.65786e+06	3.76795e+06	6.35221e+06	1.09151e+07	5.07814e+06	7.13918e+06	3.81507e+06	6.66266e+06
Com_2957_pos	dodecanohydrazide	C12 H26 N2 O	197.179	5.86	215.213					2.28668	1.19326	0.0108469	0.888889	1.44502	up	1.17177e+07	1.93808e+07	1.40798e+07	1.01152e+07	1.12168e+07	1.03155e+07	7.80868e+06	3.08287e+06	4.30769e+06	2.14517e+06	1.2037e+07	4.2157e+06
Com_1094_neg	Apigenin	C15 H10 O5	270.053	6.053	269.045	Phenylpropanoids and polyketides	Flavonoids	Flavones	Flavones	1.53512	0.618355	0.0491599	0.861111	1.44163	up	1.74101e+08	6.65059e+07	1.41018e+08	1.25706e+08	1.08135e+08	9.25775e+07	9.19561e+07	7.18431e+07	9.944e+07	8.9067e+07	4.27275e+07	6.61944e+07
Com_11486_pos	2-(1-adamantyl)-1-morpholinoethan-1-one	C16 H25 N O2	263.187	6.49	264.194					1.73467	0.794664	0.0144091	0.888889	1.43678	up	1.47988e+07	8.57341e+06	1.01441e+07	6.10771e+06	1.22429e+07	1.54142e+07	7.5006e+06	5.15878e+06	7.7493e+06	6.35443e+06	6.21029e+06	5.81269e+06
Com_17478_neg	Selgin C-hexoside	C22 H22 O12	478.11	5.358	477.103					2.16573	1.11486	0.0274399	0.944444	1.43521	up	3.62212e+06	2.71108e+06	1.5871e+06	974393	1.05968e+06	2.34095e+06	964467	901141	1.04365e+06	940197	978059	849696
Com_2848_neg	9-(3-O-Methylpentofuranosyl)-1,9-dihydro-6H-purin-6-one	C11 H14 N4 O5	282.096	4.813	281.089					0.463362	-1.10979	5.58153e-05	1	1.43069	down	1.04371e+07	1.0879e+07	7.7202e+06	1.00831e+07	9.21659e+06	9.49873e+06	2.18697e+07	1.53457e+07	2.32564e+07	2.65074e+07	1.65503e+07	2.12856e+07
Com_221_pos	L-(+)-Citrulline	C6 H13 N3 O3	175.096	1.305	176.103	Organic acids and derivatives	Carboxylic acids and derivatives	Amino acids, peptides, and analogues	Alpha amino acids	0.242724	-2.04261	8.25639e-05	1	1.42832	down	4.17675e+07	3.20581e+07	2.92096e+07	4.9851e+07	2.5603e+07	4.10603e+07	2.6156e+08	9.56914e+07	1.61553e+08	1.49864e+08	8.51784e+07	1.50675e+08
Com_6776_pos	Isohomovanillic acid	C9 H10 O4	182.059	5.244	183.066	Benzenoids	Phenols	Methoxyphenols	Methoxyphenols	1.85709	0.893046	0.0203175	0.888889	1.40737	up	3.61207e+06	7.08395e+06	3.37235e+06	3.84768e+06	8.43414e+06	7.36399e+06	4.15843e+06	2.87087e+06	1.75811e+06	2.8861e+06	3.0959e+06	3.38487e+06
Com_7637_neg	Casticin	C19 H18 O8	374.1	5.418	373.093	Phenylpropanoids and polyketides	Flavonoids	O-methylated flavonoids	7-O-methylated flavonoids	1.78749	0.837936	0.0139438	1	1.40565	up	7.68259e+06	1.00567e+07	5.77862e+06	7.6057e+06	7.3529e+06	6.12607e+06	5.36426e+06	1.68868e+06	3.80535e+06	4.22512e+06	5.12562e+06	4.74358e+06
Com_19106_pos	Germanasim E	C29 H32 O16	636.172	5.484	637.179	Phenylpropanoids and polyketides	Isoflavonoids	Isoflavonoid O-glycosides	Isoflavonoid O-glycosides	0.418302	-1.25738	0.0179543	0.833333	1.4055	down	595270	689014	943470	840516	730982	634059	2.3577e+06	1.27023e+06	1.64504e+06	2.73606e+06	581481	2.00784e+06
Com_1026_pos	N1,N10-Dicoumaroyl spermidine	C25 H31 N3 O4	437.233	5.347	438.24	Phenylpropanoids and polyketides	Cinnamic acids and derivatives	Hydroxycinnamic acids and derivatives	Coumaric acids and derivatives	4.2984	2.1038	0.0269202	0.805556	1.39482	up	7.08312e+06	2.5398e+07	4.99202e+06	5.65756e+06	1.53544e+06	1.95035e+07	1.58887e+06	1.45552e+06	1.54506e+06	1.53856e+06	7.40074e+06	1.39999e+06
Com_7192_pos	Ligustrazine	C8 H12 N2	136.1	5.75	295.189	Organoheterocyclic compounds	Diazines	Pyrazines	Pyrazines	1.68118	0.749472	0.00176174	1	1.3924	up	1.26822e+07	1.21354e+07	1.09673e+07	1.51245e+07	1.16313e+07	2.05039e+07	1.01583e+07	9.19833e+06	7.08123e+06	7.66292e+06	8.60154e+06	6.69444e+06
Com_986_pos	Narcissoside	C28 H32 O16	624.17	5.394	625.178	Phenylpropanoids and polyketides	Flavonoids	Flavonoid glycosides	Flavonoid-3-O-glycosides	1.7255	0.787012	0.00609746	0.972222	1.3842	up	1.83533e+08	1.5709e+08	2.05252e+08	2.00265e+08	1.33061e+08	1.67812e+08	1.05163e+08	8.18251e+07	1.38597e+08	1.11425e+08	5.4211e+07	1.15568e+08
Com_6747_pos	Securinine	C13 H15 N O2	217.111	5.632	235.145	Organoheterocyclic compounds	Indolizidines	Not available	Indolizidines	2.61352	1.38599	0.00179431	0.972222	1.37329	up	3.50434e+07	3.06389e+07	3.58261e+07	2.03074e+07	2.89396e+07	3.31826e+07	7.48197e+06	5.83526e+06	1.16899e+07	1.01212e+07	2.33572e+07	1.18939e+07
Com_20981_pos	4-amino-2-(2,4-dimethoxyanilino)-5-pyrimidinecarbonitrile	C13 H13 N5 O2	127.039	3.656	128.046					0.599069	-0.739206	0.0136751	0.916667	1.36993	down	643927	1.94185e+06	1.18973e+06	838011	1.11456e+06	1.27006e+06	1.63122e+06	2.04437e+06	1.78506e+06	2.29198e+06	2.45046e+06	1.47859e+06
Com_6034_neg	GMP	C10 H14 N5 O8 P	363.057	1.461	362.05	Nucleosides, nucleotides, and analogues	Purine nucleotides	Purine ribonucleotides	Purine ribonucleoside monophosphates	0.497159	-1.00822	0.00698757	0.944444	1.36734	down	4.3681e+06	4.61018e+06	5.03143e+06	5.24283e+06	4.40747e+06	6.9424e+06	1.27681e+07	1.7909e+07	8.73946e+06	6.77053e+06	8.54431e+06	6.82315e+06
Com_829_neg	Bergenin	C14 H16 O9	328.079	5.407	327.072	Benzenoids	Benzene and substituted derivatives	Benzoic acids and derivatives	Gallic acid and derivatives	0.369728	-1.43546	4.53753e-07	1	1.36501	down	7.82756e+07	8.09627e+07	8.01063e+07	1.00691e+08	1.01698e+08	9.53513e+07	2.21362e+08	2.88623e+08	2.0145e+08	2.37445e+08	2.91523e+08	2.12243e+08
Com_4160_pos	6-Paradol	C17 H26 O3	278.187	7.873	279.195	Benzenoids	Phenols	Methoxyphenols	Paradols	1.55804	0.639728	0.0232024	0.888889	1.34924	up	4.54707e+07	5.81131e+07	3.42809e+07	3.11373e+07	6.54554e+07	5.09094e+07	3.06066e+07	2.76327e+07	3.94766e+07	2.38553e+07	4.1176e+07	2.04109e+07
Com_6475_neg	trans-zeatin 9-O-glucoside	C16 H23 N5 O6	381.164	5.035	380.157					2.42201	1.2762	0.01924	0.972222	1.34486	up	1.17569e+07	2.36805e+07	1.24494e+07	1.03714e+07	3.85953e+07	1.80424e+07	9.93163e+06	7.37472e+06	1.11569e+07	7.85394e+06	2.24838e+06	8.87263e+06
Com_6336_neg	Salidroside	C14 H20 O7	300.121	5.47	299.113	Organic oxygen compounds	Organooxygen compounds	Carbohydrates and carbohydrate conjugates	O-glycosyl compounds	1.97418	0.981257	0.00396904	1	1.33849	up	9.52439e+06	1.46995e+07	6.38891e+06	5.97496e+06	1.11894e+07	8.86118e+06	3.66837e+06	4.96735e+06	4.74519e+06	5.42947e+06	4.29323e+06	5.58589e+06
Com_8528_neg	PG O-10:0_18:3	C34 H63 O9 P	646.418	9.466	645.411					5.25154	2.39274	0.0104133	0.972222	1.33384	up	1.4167e+06	652855	740293	247696	136979	1.00285e+06	118809	102175	123126	136396	123444	195316
Com_5401_pos	Neopterin	C9 H11 N5 O4	253.082	2.284	254.089	Organoheterocyclic compounds	Pteridines and derivatives	Pterins and derivatives	Biopterins and derivatives	0.553629	-0.853008	0.000215505	1	1.33002	down	1.23009e+07	1.32268e+07	1.17839e+07	1.81274e+07	1.38143e+07	1.61525e+07	2.80099e+07	3.13676e+07	2.3253e+07	2.33424e+07	2.95185e+07	1.87738e+07
Com_10422_pos	QPH	C16 H24 N6 O5	380.182	5.552	381.189					2.41502	1.27203	0.0235356	0.833333	1.31513	up	1.14622e+07	6.5018e+06	2.59003e+06	2.65985e+06	5.9864e+06	4.99067e+06	2.68263e+06	2.27547e+06	2.24477e+06	2.75924e+06	3.39336e+06	802160
Com_14674_neg	Parishin B	C32 H40 O19	728.217	5.188	727.209	Organic oxygen compounds	Organooxygen compounds	Carbohydrates and carbohydrate conjugates	Phenolic glycosides	1.63313	0.707641	0.0182576	1	1.31106	up	2.99527e+06	1.22942e+06	1.7024e+06	1.86882e+06	1.38282e+06	1.38195e+06	1.06836e+06	1.16583e+06	1.10022e+06	1.00201e+06	1.17538e+06	954713
Com_11450_pos	Pyrogallol	C6 H6 O3	126.03	2.742	127.037	Benzenoids	Phenols	Benzenetriols and derivatives	5-unsubstituted pyrrogallols	0.380096	-1.39556	6.16643e-05	1	1.30919	down	2.18739e+06	3.57324e+06	3.22689e+06	2.74837e+06	3.5351e+06	1.96764e+06	7.95226e+06	7.92053e+06	6.42098e+06	6.33876e+06	1.12677e+07	5.45306e+06
Com_10462_neg	L-Arabinitol	C5 H12 O5	152.068	1.957	151.061	Organic oxygen compounds	Organooxygen compounds	Carbohydrates and carbohydrate conjugates	Sugar alcohols	2.25832	1.17525	0.0130935	0.944444	1.30364	up	2.52662e+06	1.17261e+06	1.39268e+06	1.10206e+06	905992	1.53608e+06	593498	355533	762759	979116	912443	220750
Com_1601_neg	11-Deoxy prostaglandin F2β	C20 H34 O4	338.243	7.028	373.212	Lipids and lipid-like molecules	Fatty Acyls	Eicosanoids	Prostaglandins and related compounds	1.84818	0.886105	0.00249171	1	1.30308	up	1.4634e+07	1.74981e+07	1.41819e+07	1.12121e+07	1.0586e+07	1.35534e+07	8.63823e+06	6.61426e+06	6.48414e+06	1.02802e+07	4.16717e+06	8.00299e+06
Com_3352_neg	gamma-Glutamylmethionine	C10 H18 N2 O5 S	139.046	4.863	277.086	Organic acids and derivatives	Carboxylic acids and derivatives	Amino acids, peptides, and analogues	Dipeptides	0.663885	-0.590994	0.0499121	0.944444	1.30199	down	1.57561e+07	5.92624e+06	1.35988e+07	2.01253e+07	1.64654e+07	1.94824e+07	2.65524e+07	2.18656e+07	2.2154e+07	2.43041e+07	2.42371e+07	1.84923e+07
Com_753_pos	L-5-Hydroxytryptophan	C11 H12 N2 O3	220.085	4.976	221.093	Organoheterocyclic compounds	Indoles and derivatives	Tryptamines and derivatives	Serotonins	0.652683	-0.615547	0.0436436	0.805556	1.29773	down	5.27999e+07	7.41561e+07	7.3762e+07	9.86361e+07	3.94465e+07	5.33828e+07	8.55373e+07	6.94581e+07	9.95478e+07	1.30893e+08	6.9071e+07	1.46372e+08
Com_6387_pos	Cinnamyl acetate	C11 H12 O2	176.085	5.473	177.092	Benzenoids	Benzene and substituted derivatives	Styrenes	Styrenes	2.08838	1.06239	0.0447459	0.861111	1.28828	up	1.42326e+07	1.46134e+07	6.52657e+06	1.09965e+07	1.44142e+07	3.65718e+07	8.68968e+06	7.13518e+06	8.62332e+06	8.01456e+06	5.80838e+06	8.34631e+06
Com_8694_neg	Pyridoxal 5-phosphate monohydrate	C8 H12 N O7 P	265.035	2.267	264.027	Organoheterocyclic compounds	Pyridines and derivatives	Pyridine carboxaldehydes	Pyridoxals and derivatives	1.54488	0.627494	0.0162024	0.861111	1.27864	up	8.9518e+06	9.40201e+06	6.4696e+06	4.86514e+06	1.00517e+07	8.68443e+06	4.42028e+06	4.0431e+06	6.81841e+06	5.02431e+06	6.70882e+06	4.33039e+06
Com_1331_pos	3-Methoxycinnamic acid	C10 H10 O3	160.053	5.527	161.06	Phenylpropanoids and polyketides	Cinnamic acids and derivatives	Hydroxycinnamic acids and derivatives	Coumaric acids and derivatives	1.64587	0.718853	0.0186065	0.888889	1.26928	up	1.14556e+08	1.56381e+08	7.16117e+07	9.13698e+07	1.77846e+08	1.13271e+08	7.09946e+07	8.54435e+07	7.51189e+07	5.69181e+07	9.57058e+07	5.63367e+07
Com_16781_pos	Biotin	C10 H16 N2 O3 S	266.071	4.83	267.078	Organoheterocyclic compounds	Biotin and derivatives	Not available	Biotin and derivatives	1.81448	0.859553	0.0308515	0.861111	1.26565	up	4.11964e+06	3.60805e+06	3.22076e+06	1.54923e+06	2.77623e+06	3.01548e+06	960958	814280	2.10958e+06	1.03557e+06	3.17046e+06	1.98887e+06
Com_10377_pos	ethyl 5-hydroxy-4-oxo-4H-chromene-2-carboxylate	C12 H10 O5	234.05	1.222	235.057					2.18504	1.12766	0.000204745	1	1.25451	up	1.56877e+07	1.76076e+07	1.06757e+07	1.32811e+07	1.56421e+07	1.82004e+07	4.9689e+06	7.17777e+06	1.03044e+07	5.21609e+06	6.69818e+06	7.32466e+06
Com_1309_pos	8-Isoprostaglandin F1α	C20 H36 O5	338.244	7.236	339.251	Lipids and lipid-like molecules	Fatty Acyls	Eicosanoids	Prostaglandins and related compounds	1.57639	0.656624	0.0111331	0.888889	1.24667	up	1.61152e+08	1.64213e+08	1.59682e+08	1.20376e+08	9.0379e+07	1.23108e+08	7.63176e+07	6.14588e+07	6.56269e+07	1.07875e+08	1.24914e+08	8.32923e+07
Com_161_pos	Vitamin C	C6 H8 O6	176.033	2.47	159.029	Organoheterocyclic compounds	Dihydrofurans	Furanones	Butenolides	0.524477	-0.931049	1.11394e-06	1	1.23624	down	9.12481e+08	9.17963e+08	9.30744e+08	1.04902e+09	1.17961e+09	1.13488e+09	1.9697e+09	2.22447e+09	1.72838e+09	1.81364e+09	2.06411e+09	1.87742e+09
Com_264_pos	N-p-Coumaroylagmatine	C14 H20 N4 O2	276.159	5.194	277.166	Phenylpropanoids and polyketides	Cinnamic acids and derivatives	Hydroxycinnamic acids and derivatives	Coumaric acids and derivatives	3.16586	1.6626	0.0222233	0.972222	1.23263	up	9.24967e+08	1.49606e+09	7.77938e+08	5.63392e+08	1.9188e+09	1.42837e+09	3.85211e+07	2.3798e+08	6.14787e+08	4.40024e+08	5.03777e+08	4.10598e+08
Com_659_pos	D-(-)-Glutamine	C5 H10 N2 O3	146.07	1.28	147.077	Organic acids and derivatives	Carboxylic acids and derivatives	Amino acids, peptides, and analogues	D-alpha-amino acids	2.04867	1.03469	0.0179696	0.833333	1.22287	up	3.02787e+08	7.37755e+08	4.7429e+08	2.24293e+08	6.00477e+08	6.64938e+08	1.68259e+08	1.70355e+08	3.03161e+08	2.65477e+08	2.25594e+08	3.33735e+08
Com_374_neg	Bornyl acetate	C12 H20 O2	196.146	6.447	195.138	Lipids and lipid-like molecules	Prenol lipids	Monoterpenoids	Bicyclic monoterpenoids	0.497478	-1.0073	0.0439569	0.833333	1.21957	down	2.95987e+08	1.39584e+08	3.64902e+08	3.55386e+08	8.35958e+07	1.26278e+08	4.1522e+08	2.00275e+08	6.07857e+08	5.94752e+08	2.63339e+08	6.63872e+08
Com_4448_neg	L-Tryptophan	C11 H12 N2 O2	204.089	5.786	203.082	Organoheterocyclic compounds	Indoles and derivatives	Indolyl carboxylic acids and derivatives	Indolyl carboxylic acids and derivatives	0.624683	-0.678804	0.0166259	1	1.20975	down	1.22171e+07	1.16001e+07	1.1276e+07	1.56111e+07	1.12676e+07	1.4884e+07	1.68422e+07	3.63768e+07	1.83345e+07	1.7834e+07	1.79519e+07	1.56925e+07
Com_16311_neg	FAHFA 18:1/3:0	C21 H38 O4	354.277	10.66	353.269					1.67405	0.743346	0.0486252	0.861111	1.20445	up	2.0988e+06	1.16005e+06	1.3603e+06	637969	854000	1.34827e+06	454118	563143	762766	583016	1.08634e+06	1.0065e+06
Com_16800_neg	Eriodictyol O-malonylhexoside	C24 H24 O14	536.117	5.309	535.11	Phenylpropanoids and polyketides	Flavonoids	Flavans	Flavanones	1.69405	0.760479	0.00384684	1	1.20158	up	1.54531e+06	924581	1.72268e+06	1.42175e+06	990621	1.08772e+06	775337	769815	803843	707826	817497	666662
Com_352_pos	3-Dehydroshikimic acid	C7 H8 O5	172.038	2.472	173.045	Organic oxygen compounds	Organooxygen compounds	Carbonyl compounds	Cyclohexenones	0.521268	-0.939904	2.96148e-06	1	1.19249	down	3.89153e+08	3.49785e+08	3.57132e+08	4.26291e+08	4.75523e+08	4.57312e+08	7.65565e+08	9.16988e+08	7.04611e+08	7.72342e+08	8.10131e+08	7.40412e+08
Com_12038_pos	Obacunone	C26 H30 O7	454.201	4.839	455.208	Lipids and lipid-like molecules	Prenol lipids	Triterpenoids	Limonoids	1.64879	0.721406	0.0388861	0.861111	1.18588	up	8.67136e+06	7.56007e+06	1.13355e+07	6.27523e+06	1.2121e+07	8.12484e+06	1.08638e+07	2.48908e+06	3.30483e+06	6.3626e+06	5.03368e+06	4.75074e+06
Com_9655_neg	Liquiritin apioside	C26 H30 O13	550.169	5.189	595.167	Phenylpropanoids and polyketides	Flavonoids	Flavonoid glycosides	Flavonoid O-glycosides	1.99304	0.994969	0.00585617	0.972222	1.17713	up	1.85325e+06	1.52217e+06	2.74884e+06	3.47047e+06	2.06248e+06	3.91692e+06	957286	1.15839e+06	1.20934e+06	1.29372e+06	1.48447e+06	1.71106e+06
Com_10715_neg	1'-Hydroxymidazolam	C18 H13 Cl F N3 O	341.074	3.854	340.067	Organoheterocyclic compounds	Benzodiazepines	1,4-benzodiazepines	Imidazo[1,5-a][1,4]benzodiazepines	0.331127	-1.59454	0.0101315	0.888889	1.17399	down	1.51372e+06	3.43406e+06	2.3642e+06	2.31781e+06	1.96996e+06	1.56147e+06	6.61927e+06	1.05775e+07	1.69107e+06	6.9493e+06	8.52095e+06	5.38872e+06
Com_9675_neg	Cucurbitacin B	C32 H46 O8	558.317	5.937	557.31	Lipids and lipid-like molecules	Steroids and steroid derivatives	Cucurbitacins	Cucurbitacins	1.79825	0.846595	0.00374246	1	1.16323	up	9.47291e+06	1.57834e+07	1.20206e+07	9.16327e+06	1.92294e+07	1.37261e+07	8.1572e+06	8.98256e+06	8.84878e+06	5.10013e+06	6.76476e+06	6.29814e+06
Com_3456_neg	FAHFA 16:0/3:0	C19 H36 O4	328.261	10.461	327.254					1.54221	0.624998	0.0236733	0.972222	1.11954	up	1.89626e+07	1.10378e+07	1.42489e+07	7.96248e+06	1.00636e+07	9.86742e+06	7.75748e+06	7.18846e+06	7.67373e+06	6.94575e+06	9.45153e+06	7.76191e+06
Com_15901_neg	Aldosterone	C21 H28 O5	406.196	2.094	405.189	Lipids and lipid-like molecules	Steroids and steroid derivatives	Hydroxysteroids	21-hydroxysteroids	1.75126	0.808391	0.0428461	0.833333	1.1178	up	2.77369e+06	1.87303e+06	3.28714e+06	5.35141e+06	2.34485e+06	1.80211e+06	1.95199e+06	1.51959e+06	1.92612e+06	1.69829e+06	710228	2.1479e+06
Com_38_pos	Hypoxanthine	C5 H4 N4 O	136.039	1.856	137.046	Organoheterocyclic compounds	Imidazopyrimidines	Purines and purine derivatives	Hypoxanthines	0.635441	-0.65417	3.62055e-05	1	1.1169	down	2.4518e+09	2.41372e+09	2.05336e+09	2.72216e+09	2.69791e+09	2.85675e+09	4.32247e+09	3.25649e+09	3.95985e+09	4.0762e+09	4.18482e+09	4.11378e+09
Com_2205_pos	alpha-Ketoglutaric acid	C5 H6 O5	146.022	1.991	129.019	Organic acids and derivatives	Keto acids and derivatives	Gamma-keto acids and derivatives	Gamma-keto acids and derivatives	1.9703	0.978415	0.00137657	0.972222	1.11349	up	1.32819e+07	1.36342e+07	9.98516e+06	7.52416e+06	1.55995e+07	1.24401e+07	5.80174e+06	6.34124e+06	8.37103e+06	4.73482e+06	7.50748e+06	4.02235e+06
Com_592_neg	Vincamine	C21 H26 N2 O3	354.193	7.767	353.186	Alkaloids and derivatives	Eburnan-type alkaloids	Not available	Eburnan-type alkaloids	1.72372	0.785521	0.0313309	0.888889	1.1118	up	6.73654e+08	5.86014e+08	5.43548e+08	4.53588e+08	2.91545e+08	4.69458e+08	3.75787e+08	3.02878e+08	3.73475e+08	1.60841e+08	4.06224e+08	1.31555e+08
Com_20507_pos	6-Biopterin	C9 H11 N5 O3	237.087	4.831	238.094	Organoheterocyclic compounds	Pteridines and derivatives	Pterins and derivatives	Biopterins and derivatives	1.57452	0.65491	0.0283354	0.861111	1.10663	up	2.16852e+06	1.8621e+06	2.51297e+06	3.02131e+06	1.60498e+06	1.67585e+06	1.65404e+06	1.00624e+06	789648	1.02857e+06	2.25005e+06	1.42996e+06
Com_13126_pos	5,7-dihydroxy-3-(4-hydroxyphenyl)-6-methoxy-4H-chromen-4-one	C16 H12 O6	322.05	5.509	323.057					1.93262	0.950558	0.044612	0.861111	1.10592	up	3.8623e+06	3.24341e+06	1.53676e+06	1.00964e+06	2.00064e+06	3.21347e+06	947511	1.46571e+06	1.1543e+06	773966	2.59685e+06	753919
Com_3809_pos	Bisulfurous Acid	C11 H8 O2	172.053	1.142	173.06	Homogeneous non-metal compounds	Non-metal oxoanionic compounds	Non-metal dithionites	Non-metal dithionites	0.384208	-1.38004	0.0430391	0.916667	1.09826	down	5.33277e+06	3.76503e+06	6.42972e+06	8.37813e+06	4.82564e+06	8.96571e+06	1.27701e+07	9.91334e+06	7.06486e+06	1.19176e+07	8.62989e+06	4.78203e+07
Com_967_pos	Sauchinone	C20 H20 O6	356.127	5.698	357.134					1.95291	0.965627	0.0498763	0.833333	1.09086	up	6.55287e+07	6.45829e+07	4.06202e+07	2.52671e+07	1.1948e+08	5.71135e+07	5.14544e+07	2.99117e+07	1.37386e+07	1.97251e+07	4.54436e+07	3.05146e+07
Com_9369_neg	8,8'-dicarboxy-1,1'-binaphthalene	C22 H14 O4	342.091	4.878	341.084					0.618494	-0.693169	0.0180108	0.888889	1.06428	down	2.6824e+06	2.44246e+06	1.88513e+06	3.77263e+06	3.30967e+06	2.31056e+06	5.3087e+06	6.13526e+06	4.28634e+06	3.41291e+06	4.78945e+06	2.58799e+06
Com_17913_neg	Aurantio-obtusin	C17 H14 O7	330.072	1.458	329.065	Benzenoids	Anthracenes	Anthraquinones	Hydroxyanthraquinones	1.54401	0.626685	0.000152652	1	1.05967	up	5.02224e+06	4.96646e+06	3.90806e+06	3.97774e+06	3.58845e+06	4.51661e+06	2.63256e+06	2.48461e+06	3.23671e+06	2.81592e+06	2.94285e+06	2.71334e+06
Com_835_pos	Dl-Indole-3-lactic acid	C11 H11 N O3	205.075	5.041	223.109	Organoheterocyclic compounds	Indoles and derivatives	Indolyl carboxylic acids and derivatives	Indolyl carboxylic acids and derivatives	0.666455	-0.585421	0.0181986	0.972222	1.04682	down	1.23173e+08	1.64056e+08	1.28343e+08	1.48052e+08	1.46264e+08	1.52358e+08	1.99578e+08	3.46183e+08	1.93646e+08	1.74433e+08	2.21511e+08	1.5843e+08
Com_933_pos	ethyl 2-amino-3-phenylpropanoate hydrochloride	C11 H15 N O2	193.111	5.468	194.118					1.51315	0.597552	0.00167263	1	1.03179	up	3.00572e+08	3.46632e+08	2.91073e+08	2.63403e+08	4.39358e+08	3.39512e+08	2.06374e+08	2.02273e+08	2.23649e+08	2.3878e+08	2.31826e+08	2.05992e+08
Com_166_pos	Indole	C8 H7 N	117.058	5.198	118.066	Organoheterocyclic compounds	Indoles and derivatives	Indoles	Indoles	0.65132	-0.618562	0.0037214	1	1.02096	down	4.81712e+08	4.78807e+08	4.42898e+08	6.82695e+08	3.49897e+08	5.92234e+08	6.90052e+08	9.05752e+08	8.125e+08	7.75535e+08	7.0934e+08	7.56217e+08
Com_1534_neg	4,5-diphenyl-2,3-dihydro-1H-pyrazolo[3,4-c]pyridazin-3-one	C17 H12 N4 O	288.103	6.266	287.096					0.55505	-0.84931	0.0271991	0.861111	1.01959	down	4.32198e+07	3.45338e+07	6.16494e+07	7.4624e+07	2.94935e+07	4.15833e+07	9.45609e+07	8.12785e+07	6.4659e+07	1.34165e+08	4.0221e+07	9.87691e+07
Com_10_pos	DL-Tryptophan	C11 H12 N2 O2	204.091	5.198	188.071	Organoheterocyclic compounds	Indoles and derivatives	Indolyl carboxylic acids and derivatives	Indolyl carboxylic acids and derivatives	0.664578	-0.589491	0.00234734	1	1.01254	down	7.06023e+09	6.88872e+09	6.70066e+09	9.65841e+09	5.43428e+09	8.64425e+09	1.03309e+10	1.26962e+10	1.1807e+10	1.13967e+10	9.68413e+09	1.08742e+10
Com_17814_neg	Albiflorin	C23 H28 O11	480.163	2.732	479.155	Lipids and lipid-like molecules	Prenol lipids	Terpene glycosides	Terpene glycosides	0.574927	-0.798549	0.00531708	0.916667	1.01053	down	1.16857e+06	1.39218e+06	1.83764e+06	3.00166e+06	1.81131e+06	1.40137e+06	3.13757e+06	3.7296e+06	3.4499e+06	2.80233e+06	2.7969e+06	2.54295e+06
Com_853_pos	p-Coumaric acid	C9 H8 O3	142.066	5.2	143.073	Phenylpropanoids and polyketides	Cinnamic acids and derivatives	Hydroxycinnamic acids and derivatives	Hydroxycinnamic acids	0.659733	-0.600045	0.00269475	1	1.01015	down	7.79592e+07	7.98589e+07	7.49476e+07	1.07837e+08	6.02945e+07	1.01469e+08	1.14909e+08	1.50448e+08	1.35821e+08	1.25663e+08	1.10061e+08	1.24566e+08
Com_3669_pos	3-Indoleacetonitrile	C10 H8 N2	156.069	5.172	157.077	Organoheterocyclic compounds	Indoles and derivatives	Indoles	3-alkylindoles	0.655483	-0.60937	0.0205025	0.888889	1.00669	down	1.62957e+07	1.3212e+07	1.19415e+07	7.60657e+06	1.14639e+07	2.13965e+07	1.86737e+07	2.2381e+07	2.41868e+07	1.93352e+07	1.99389e+07	2.04551e+07
Com_7383_neg	Arabidopyl ketoadipic acid	C15 H14 O9	338.063	4.867	337.056					0.604746	-0.725599	0.00330207	0.972222	1.00615	down	7.28195e+06	7.63978e+06	7.92513e+06	1.24743e+07	8.10667e+06	9.01438e+06	1.96181e+07	1.29084e+07	1.39689e+07	1.52502e+07	9.40088e+06	1.55713e+07
